# Supplementary material for: Colony geometry and structural complexity of the endangered species Acropora cervicornis partly explains the structure of their associated fish assemblage
Source: PeerJ. 2016 Apr 4;4:e1861. doi: 10.7717/peerj.1861 (PMC4824912; doi:10.7717/peerj.1861)
Supplement: Supplemental Information 1 — Raw data containing the abundance of fishes and the geometrical characteristics of the A. cervicorn is colonies. [file peerj-04-1861-s001.xlsx]

## Sheet: Fish
	S. diancaeus	S. planifrons	S. leucostictus	Stegastes sp.	S. partitus	M. chrysurus	A. saxatilis	T. bifasciatum	H. bivittatus	S. iserti	S. viride	A. bahianus	A. coerelus	Haemulidae sp1.	Haemulidae sp2.	H. flavolineatum	H. plumieri	L. griseus	L. analis	O. chrysurus	H. adscensionis	C. capistratus	H. puella	Familia Gobidae	C. pullus
BEQ1	5	2	0	0	2	0	1	0	0	5	0	0	0	0	0	0	0	0	0	0	0	0	0	0	0
BEQ2	1	1	0	0	0	0	1	0	0	0	0	0	0	0	0	0	0	0	0	0	0	0	0	0	0
BEQ3	1	1	0	0	0	0	0	0	0	0	0	0	0	0	0	0	0	0	0	0	0	0	0	0	0
BEQ4	2	1	0	0	0	0	0	0	0	3	0	3	0	0	0	0	0	0	0	0	0	0	0	0	0
BEQ5	1	0	0	0	0	0	0	0	0	0	0	1	0	0	0	0	0	0	0	0	0	0	0	0	0
BEQ6	0	0	2	0	0	0	0	0	0	0	0	0	0	0	0	0	0	0	0	0	0	0	0	0	0
BEQ7	0	2	0	0	3	0	0	0	0	0	2	1	0	0	0	1	0	0	0	0	0	0	0	0	0
BEQ8	3	0	0	0	4	2	0	0	0	0	1	0	0	0	0	4	0	0	0	0	0	0	1	0	1
BEQ9	0	5	0	0	0	3	0	0	0	0	0	0	0	0	0	0	0	0	0	0	0	0	0	0	0
BEQ10	0	1	0	0	0	2	0	0	0	0	0	0	0	0	18	0	0	0	0	1	0	0	0	0	0
BEQ11	1	1	0	0	2	0	0	0	0	0	0	0	0	0	15	0	0	0	0	0	0	0	0	0	0
BEQ12	1	0	0	0	2	0	0	0	0	0	0	1	0	0	25	0	0	0	0	0	0	0	0	0	0
BEQ13	1	0	0	0	0	0	0	0	0	0	0	0	0	0	0	0	0	0	0	0	0	0	0	0	0
BEQ14	1	0	1	0	0	0	0	0	0	0	0	0	0	0	0	0	0	0	0	0	0	0	0	0	0
BEQ15	1	2	1	0	3	0	0	0	0	0	0	0	0	0	0	0	0	0	0	0	0	0	0	0	0
BEQ16	0	0	5	0	3	0	0	0	0	0	0	1	0	0	0	0	0	0	0	0	0	0	0	0	0
BEQ17	1	0	0	0	7	0	0	0	0	0	0	0	0	0	0	0	0	0	0	0	1	0	0	0	0
BEQ18	0	1	5	0	0	0	0	0	0	1	0	0	0	0	0	0	0	0	0	0	0	0	0	0	0
BEQ19	0	1	1	0	0	0	0	0	0	0	0	0	0	0	0	0	0	0	0	0	0	0	0	0	0
BEQ20	4	1	0	0	4	0	0	3	0	5	1	1	0	0	0	0	0	0	0	0	1	0	0	0	0

## Sheet: Univariate
Colony	Abundance	Richness
BEQ1	15	5
BEQ2	3	3
BEQ3	2	2
BEQ4	9	4
BEQ5	2	2
BEQ6	2	1
BEQ7	9	5
BEQ8	16	7
BEQ9	8	2
BEQ10	22	4
BEQ11	19	4
BEQ12	29	4
BEQ13	1	1
BEQ14	2	2
BEQ15	7	4
BEQ16	9	3
BEQ17	9	3
BEQ18	7	3
BEQ19	2	2
BEQ20	20	8

## Sheet: Env Abv
	Lenght (cm)	Height(cm)	Width (cm)	Ch. vol (lts)	Ch. area (cm2)	Box Vol (cm3)	Complex index	Vertix / m2	Ave. Branch	Std. Branch	% Coral	%Turf	% Halimeda	% O. Macroalgaes
BEQ1	100	60	38.7	105.677	1.2994	232.468	0.730437	143.6	10	4.71	75.6098	14.6341	7.31707	2.43902
BEQ2	70	46	30.1	38.821	0.679	96.959	0.58904	277.83	8.33	2.27	88.5714	2.85714	8.57143	0
BEQ3	50	42	32.7	35.843	0.5954	68.576	0.415612	332.993	6	0.4	89.6552	0	10.3448	0
BEQ4	175	50	70.3	256.801	2.3685	615.066	0.641052	88.7817	8.1	0.7	44.186	55.814	0	0
BEQ5	58	38	55.5	45.628	0.7161	122.358	0.578906	377.208	5.4	0.8	87.5	4.16667	8.33333	0
BEQ6	54	30	20.1	13.611	0.3356	32.515	0.568456	509.26	6	1	47.5	22.5	0	27.5
BEQ7	150	48	56.7	150.009	1.7392	408.176	0.581222	102.345	7.2	4.62	51.1628	16.2791	27.907	4.65116
BEQ8	150	31	31.5	95.525	1.2933	146.336	0.579837	144.556	6.5	1.16	58.1395	23.2558	11.6279	2.32558
BEQ9	97	55	31.7	78.433	1.1314	168.879	0.543783	144.507	7.8	3.06	27.5	35	35	0
BEQ10	82	42	58.3	69.951	0.9784	200.842	0.525388	238.679	8	2	100	0	0	0
BEQ11	95	48	41	73.171	0.9964	186.868	0.526409	161.216	10.6	3.6	47.2222	36.1111	16.6667	0
BEQ12	125	52	40.3	103.966	1.2622	261.971	0.558695	115.633	7.25	1.07	94.2857	5.71429	0	0
BEQ13	57	35	57.5	43.057	0.7014	114.727	0.61314	330.446	3.6	1.3	18.75	18.75	43.75	18.75
BEQ14	87	42	34.6	51.162	0.8708	126.333	0.601253	189.572	3.17	1.37	23.5294	76.4706	0	0
BEQ15	105	45	53.1	85.896	1.1076	250.888	0.388973	182.167	9.2	3.7	89.7436	0	0	10.2564
BEQ16	95	39	26.6	50.899	0.8381	98.424	0.542304	275.854	6	0.5	9.09091	56.8182	0	31.8182
BEQ17	104	33	30.8	56.914	0.924	105.832	0.680581	241.698	10.17	3.77	61.9048	30.9524	2.38095	4.7619
BEQ18	100	47	60	101.937	1.2583	282.136	0.483806	164.473	8.17	1.37	65.9574	27.6596	0	6.38298
BEQ19	58	27	39	27.015	0.4945	60.156	0.492295	461.305	8	9.2	40.4762	40.4762	19.0476	0
BEQ20	154	80.2	48	261.696	2.0445	448.845	0.537633	96.4496	6.43	9.29	50	34.0909	0	6.81818

## Sheet: Envi reduce algae
	Lenght (cm)	Height(cm)	Width (cm)	Ch. vol (lts)	Ch. area (cm2)	Box Vol (cm3)	Complex index	Vertix / m2	Ave. Branch	Std. Branch	% Coral	%Turf	% Algae
BEQ1	100	60	38.7	105.677	1.2994	232.468	0.730437	143.6	10	4.71	75.6098	14.6341	9.7561
BEQ2	70	46	30.1	38.821	0.679	96.959	0.58904	277.83	8.33	2.27	88.5714	2.85714	8.57143
BEQ3	50	42	32.7	35.843	0.5954	68.576	0.415612	332.993	6	0.4	89.6552	0	10.3448
BEQ4	175	50	70.3	256.801	2.3685	615.066	0.641052	88.7817	8.1	0.7	44.186	55.814	0
BEQ5	58	38	55.5	45.628	0.7161	122.358	0.578906	377.208	5.4	0.8	87.5	4.16667	8.33333
BEQ6	54	30	20.1	13.611	0.3356	32.515	0.568456	509.26	6	1	47.5	22.5	27.5
BEQ7	150	48	56.7	150.009	1.7392	408.176	0.581222	102.345	7.2	4.62	51.1628	16.2791	32.5581
BEQ8	150	31	31.5	95.525	1.2933	146.336	0.579837	144.556	6.5	1.16	58.1395	23.2558	13.9535
BEQ9	97	55	31.7	78.433	1.1314	168.879	0.543783	144.507	7.8	3.06	27.5	35	35
BEQ10	82	42	58.3	69.951	0.9784	200.842	0.525388	238.679	8	2	100	0	0
BEQ11	95	48	41	73.171	0.9964	186.868	0.526409	161.216	10.6	3.6	47.2222	36.1111	16.6667
BEQ12	125	52	40.3	103.966	1.2622	261.971	0.558695	115.633	7.25	1.07	94.2857	5.71429	0
BEQ13	57	35	57.5	43.057	0.7014	114.727	0.61314	330.446	3.6	1.3	18.75	18.75	62.5
BEQ14	87	42	34.6	51.162	0.8708	126.333	0.601253	189.572	3.17	1.37	23.5294	76.4706	0
BEQ15	105	45	53.1	85.896	1.1076	250.888	0.388973	182.167	9.2	3.7	89.7436	0	10.2564
BEQ16	95	39	26.6	50.899	0.8381	98.424	0.542304	275.854	6	0.5	9.09091	56.8182	31.8182
BEQ17	104	33	30.8	56.914	0.924	105.832	0.680581	241.698	10.17	3.77	61.9048	30.9524	7.14286
BEQ18	100	47	60	101.937	1.2583	282.136	0.483806	164.473	8.17	1.37	65.9574	27.6596	6.38298
BEQ19	58	27	39	27.015	0.4945	60.156	0.492295	461.305	8	9.2	40.4762	40.4762	19.0476
BEQ20	154	80.2	48	261.696	2.0445	448.845	0.537633	96.4496	6.43	9.29	50	34.0909	6.81818

## Sheet: Enviromental
	Lenght (cm)	Height(cm)	Width (cm)	Ch. vol (lts)	Ch. area (cm2)	Box Vol (cm3)	Complex index	Vertix / m2	Ave. Branch	Std. Branch	% Coral	%Turf	% Halimeda	% O. Macroalgaes
BEQ1	100	60	38.7	105.677	12994	232468	0.730437	143.6	10	4.71	75.6098	14.6341	7.31707	2.43902
BEQ2	70	46	30.1	38.821	6790	96959	0.58904	277.83	8.33	2.27	88.5714	2.85714	8.57143	0
BEQ3	50	42	32.7	35.843	5954	68576	0.415612	332.993	6	0.4	89.6552	0	10.3448	0
BEQ4	175	50	70.3	256.801	23685	615066	0.641052	88.7817	8.1	0.7	44.186	55.814	0	0
BEQ5	58	38	55.5	45.628	7161	122358	0.578906	377.208	5.4	0.8	87.5	4.16667	8.33333	0
BEQ6	54	30	20.1	13.611	3356	32515	0.568456	509.26	6	1	47.5	22.5	0	27.5
BEQ7	150	48	56.7	150.009	17392	408176	0.581222	102.345	7.2	4.62	51.1628	16.2791	27.907	4.65116
BEQ8	150	31	31.5	95.525	12933	146336	0.579837	144.556	6.5	1.16	58.1395	23.2558	11.6279	2.32558
BEQ9	97	55	31.7	78.433	11314	168879	0.543783	144.507	7.8	3.06	27.5	35	35	0
BEQ10	82	42	58.3	69.951	9784	200842	0.525388	238.679	8	2	100	0	0	0
BEQ11	95	48	41	73.171	9964	186868	0.526409	161.216	10.6	3.6	47.2222	36.1111	16.6667	0
BEQ12	125	52	40.3	103.966	12622	261971	0.558695	115.633	7.25	1.07	94.2857	5.71429	0	0
BEQ13	57	35	57.5	43.057	7014	114727	0.61314	330.446	3.6	1.3	18.75	18.75	43.75	18.75
BEQ14	87	42	34.6	51.162	8708	126333	0.601253	189.572	3.17	1.37	23.5294	76.4706	0	0
BEQ15	105	45	53.1	85.896	11076	250888	0.388973	182.167	9.2	3.7	89.7436	0	0	10.2564
BEQ16	95	39	26.6	50.899	8381	98424	0.542304	275.854	6	0.5	9.09091	56.8182	0	31.8182
BEQ17	104	33	30.8	56.914	9240	105832	0.680581	241.698	10.17	3.77	61.9048	30.9524	2.38095	4.7619
BEQ18	100	47	60	101.937	12583	282136	0.483806	164.473	8.17	1.37	65.9574	27.6596	0	6.38298
BEQ19	58	27	39	27.015	4945	60156	0.492295	461.305	8	9.2	40.4762	40.4762	19.0476	0
BEQ20	154	80.2	48	261.696	20445	448845	0.537633	96.4496	6.43	9.29	50	34.0909	0	6.81818
	Lenght (cm)	Height(cm)	Width (cm)	Ch. vol (lts)	Ch. area (cm2)	Box Vol (cm3)	Complex index	Vertix / m2	Ave. Branch	Std. Branch	% Coral	%Turf	% Halimeda	% O. Macroalgaes
BEQ1	100	60	38.7	105.677	1.2994	232.468	0.730437	143.6	10	4.71	75.6098	14.6341	7.31707	2.43902
BEQ2	70	46	30.1	38.821	0.679	96.959	0.58904	277.83	8.33	2.27	88.5714	2.85714	8.57143	0
BEQ3	50	42	32.7	35.843	0.5954	68.576	0.415612	332.993	6	0.4	89.6552	0	10.3448	0
BEQ4	175	50	70.3	256.801	2.3685	615.066	0.641052	88.7817	8.1	0.7	44.186	55.814	0	0
BEQ5	58	38	55.5	45.628	0.7161	122.358	0.578906	377.208	5.4	0.8	87.5	4.16667	8.33333	0
BEQ6	54	30	20.1	13.611	0.3356	32.515	0.568456	509.26	6	1	47.5	22.5	0	27.5
BEQ7	150	48	56.7	150.009	1.7392	408.176	0.581222	102.345	7.2	4.62	51.1628	16.2791	27.907	4.65116
BEQ8	150	31	31.5	95.525	1.2933	146.336	0.579837	144.556	6.5	1.16	58.1395	23.2558	11.6279	2.32558
BEQ9	97	55	31.7	78.433	1.1314	168.879	0.543783	144.507	7.8	3.06	27.5	35	35	0
BEQ10	82	42	58.3	69.951	0.9784	200.842	0.525388	238.679	8	2	100	0	0	0
BEQ11	95	48	41	73.171	0.9964	186.868	0.526409	161.216	10.6	3.6	47.2222	36.1111	16.6667	0
BEQ12	125	52	40.3	103.966	1.2622	261.971	0.558695	115.633	7.25	1.07	94.2857	5.71429	0	0
BEQ13	57	35	57.5	43.057	0.7014	114.727	0.61314	330.446	3.6	1.3	18.75	18.75	43.75	18.75
BEQ14	87	42	34.6	51.162	0.8708	126.333	0.601253	189.572	3.17	1.37	23.5294	76.4706	0	0
BEQ15	105	45	53.1	85.896	1.1076	250.888	0.388973	182.167	9.2	3.7	89.7436	0	0	10.2564
BEQ16	95	39	26.6	50.899	0.8381	98.424	0.542304	275.854	6	0.5	9.09091	56.8182	0	31.8182
BEQ17	104	33	30.8	56.914	0.924	105.832	0.680581	241.698	10.17	3.77	61.9048	30.9524	2.38095	4.7619
BEQ18	100	47	60	101.937	1.2583	282.136	0.483806	164.473	8.17	1.37	65.9574	27.6596	0	6.38298
BEQ19	58	27	39	27.015	0.4945	60.156	0.492295	461.305	8	9.2	40.4762	40.4762	19.0476	0
BEQ20	154	80.2	48	261.696	2.0445	448.845	0.537633	96.4496	6.43	9.29	50	34.0909	0	6.81818
